# Supplementary material for: Determining the Effect of Temperature on the Growth and Reproduction of Lasioderma serricorne Using Two-Sex Life Table Analysis
Source: Insects. 2021 Dec 10;12(12):1103. doi: 10.3390/insects12121103 (PMC8708634; doi:10.3390/insects12121103)
Supplement: Supplementary file 1 [file insects-12-01103-s001.zip]

Archive with 1 entries (1 files):
- insects-1361109-supplementary.pdf
